# Supplementary material for: Off-Label Use of Bevacizumab in Patients Diagnosed with Age-Related Macular Degeneration: A Systematic Review and Meta-Analysis
Source: Pharmaceuticals (Basel). 2024 Jul 29;17(8):1000. doi: 10.3390/ph17081000 (PMC11357420; doi:10.3390/ph17081000)
Supplement: Supplementary file 1 [file pharmaceuticals-17-01000-s001.zip]

Archive with 2 entries (2 files):
- Figures S1-S3.pdf
- Supplementary Material S2.pdf
